# Supplementary material for: Synthesis of recovery patterns in microbial communities across environments
Source: Microbiome. 2024 May 6;12:79. doi: 10.1186/s40168-024-01802-3 (PMC11071242; doi:10.1186/s40168-024-01802-3)
Supplement: Supplementary file 2 — Additional file 1: Supplementary methods. Literature Search and model descriptions. Table S1. Accession numbers and links to all sequences reused in this work and their processing parameters. Table S2. Slope estimates for models comparing immediate changes in dispersion following disturbance, calculated on Bray–Curtis values and null model outputs. Figure S1. Proportion of reads preserved after quality filtering (a), chimera checking (b), and selection of bacterial reads (c). Figure S2. Models fit to data standardized across studies and to data standardized within studies yield very similar parameter estimates. Each panel shows the fixed effect estimates for models fit to (a) richness before-after disturbance, (b) richness change through time following disturbance, (c) dispersion before-after disturbance, (d) dispersion (z-score) before-after disturbance, (e) dispersion change through time following disturbance, (f) dispersion (z-score) change through time following disturbance, (g) turnover change through time following disturbance, and (h) turnover (z-score) change through time following disturbance. Figure S3. Posterior distributions of the immediate response in richness to disturbance, separated by disturbance type and microbial realm. Figure S4. The immediate effect of a disturbance on richness was only related to the rate of recovery of richness in mammals. Figure S5. Slope and interval estimate of richness (Hill q0, purple) and inverse Simpson’s index (Hill q2, blue) immediately following disturbance (a) and over time (b). Figure S6. The effect of disturbance on microbiome dispersion, immediately (< 4 days) after disturbance (a), and over 50 days of recovery (b). Figure S7. Posterior distribution of temporal response of dispersion to disturbance, separated by disturbance type and microbial realm. Figure S8. Posterior distribution of temporal response of turnover to disturbance, separated by disturbance type and microbial realm. Figure S9. The effect of distur [file 40168_2024_1802_MOESM1_ESM.zip › Table S1.xlsx]

## Sheet: Study metadata
																	Temporal samples
Title	Year	First author	Short description	Environment	Environment Sub	Type sample	Extraction mass/Extraction volume	extraction method	Longitudinal controls?	Repeated sampling?	disturbance	#Time Series	Forward Primer	Reverse Primer	replicates	Control	0	1	2	3	4	5	6	7	8	9	10	11	12	13	14	15	16	17	18	19	20	21	22	23	24	25	26	27	28	29	30	Extra times	Accession
Microbial interactions lead to rapid micro-scale successions on model marine particles	2016	Datta	Tracked the taxon and trait dynamics of bacteria attached to model marine particles	Seawater Microcosm	~800 ml	chitin beads from microcosm	1 ml	MasterPure DNA Purification Kit (Epicentre Technologies	No	Yes	Colonization of sterile chitin beads	1	515	786	3	y	y	y	y	y	y	y	y																										PRJNA319196
Gut Microbial Succession Follows Acute Secretory Diarrhea in Humans	2015	David	Reported that after Vibrio cholerae infection, the human gut microbiota undergoes an orderly and reproducible succession	Mammal Host	Human-Children	Rectal swabs	NA	Mobio Powersoil DNA isolation kit (Qiagen)	No	Yes	Azithromycin in cholera or cholera + E. coli infected patients	2	515	806	18	Y	Y							Y																							Y	90, 180	PRJEB9150
Soil Bacterial networks are less stable under drought than fungal networks	2018	de Vries	Showed in grassland mesocosms that drought promotes destabilising properties in soil bacterial, but not fungal, co-occurrence networks.	Soil Microcosm	42 L	soil	0.3 g	Mobio Powersoil DNA isolation kit (Qiagen)	Yes	Yes	Drought	8	341	806	4	Y	Y							Y																								60	PRJEB27398
Temporal dynamics of bacterioplankton communities in response to excessive nitrate loading in oligotrophic coastal water	2017	Dong	Oligotrophic coastal water microcosms were perturbed with nitrate in two loading modes: one-off loading at the beginning of the incubation period; and periodic loading every two days for 16 days.	Seawater Microcosm	35 L	seawater	500 ml	Mobio Powersoil DNA isolation kit (Qiagen)	Yes	Yes	One-off nitrogen loading	1	515	806	4	Y	Y		Y		Y				Y								Y																PRJDB5020
The Monoclonal Antitoxin Antibodies (Actoxumab–Bezlotoxumab) Treatment Facilitates Normalization of the Gut Microbiota of Mice with Clostridium difficile Infection	2016	Dzunkova	compared the bacterial diversity of the gut microbiome of mice under different treatments including MK-3415A, vancomycin, or vancomycin combined with MK-3415A, sampled longitudinally	Mammal Host	Mice	feces	100 ul	CTAB, Phenol-chloroform extraction	No	Yes	Antibodies, clostridium difficile infection, and vancomycin	3	341	785	10	Y	y		y		y		y		y		y		y		y		y																PRJEB10920
Evaluation of the impact of dental prophylaxis on the oral microbiota of dogs	2018	Flancman	Thirty dogs received a dental prophylaxis. Supragingival plaque and composite oral samples were collected just prior to, and one week after dental prophylaxis. A subsample of 10 dogs was followed, and additional samples were collected two and five weeks post-prophylaxis	Mammal Host	Dog	Oral swabs	NA	E.Z.N.A. Forensic DNA Kit (Buccal Swabs Protocol, Omega Bio-Tek)	No	Yes	Dental prophylaxis	1	564	785	10	Y								Y																					y				https://doi.org/10.5683/SP/RZM9HE
Quality of Irrigation Water Affects Soil Functionality and Bacterial Community Stability in Response to Heat Disturbance	2017	Frenk	Exposed soil microcosms to different irrigation water types, including freshwater, fertilized freshwater, treated wastewater, and artificial wastewater, and evaluated their response to a disturbance caused by heat.	Soil Microcosm	80 g	soil	0.5 g	CTAB, Phenol-chloroform extraction	Yes	No	Irrigation, water quality, single heat stress	4	515	806	3	Y	Y				Y				y													Y											PRJNA284605
From rare to dominant: a fine-tuned soil bacterial bloom during petroleum hydrocarbon bioremediation	2016	Fuentes	Replicate diesel-spiked soil microcosms were inoculated with either a defined bacterial consortium or a hydrocarbonoclastic bacterial enrichment and incubated for 12 weeks. The microbial community dynamics was followed weekly in microcosms	Soil Microcosm	300 g	soil	0.5 g	Mobio Powersoil DNA isolation kit (Qiagen)	Yes	Yes	Diesel-pollution, diesel-pollution + bioaugmentation with bacterial consortium, diesel-pollution + bioaugmentation with bacterial enrichments	3	515	806	3	Y	Y							Y							Y							Y							Y			35; 42;49;…. Weekly for 12 weeks	PRJNA291526
Effects of bio‐based residue amendments on greenhouse gas emission from agricultural soil are stronger than effects of soil type with different microbial community composition	2017	Ho	Applied six bio‐based residues with broad C : N ratios (5–521) in two agricultural soils (sandy loam and clay; representative of vast production areas in north‐western Europe).	Soil Microcosm	2500 g	soil	NA	Mobio PowerMag soil DNA isolation bead plate (Qiagen)	Yes	No	Ammendments	12	515	909		Y	Y							y						y		y																	PRJEB20909
Bacterial communities in soil become sensitive to drought under intensive grazing	2017	Jurburg	Exposed soils from sustainably- or intensively-managed grasslands in an agro-silvo-pastoral oak woodland to month-long intensified drought and flood simulation treatments in a controlled mesocosm setting.	Soil Microcosm	8.55 L	soil	0.5 g	Mobio Powersoil DNA isolation kit (Qiagen)	Yes	Yes	Drought, flood	4	515	806	3	Y	Y					y							y														y						PRJNA412478
Successional dynamics in the gut microbiome determine the success of Clostridium difficile infection in adult pig models	2019	Jurburg	Pre-treated weaned pigs with the antibiotics Clindamycin or Ciprofloxacin for one day, and subsequently inoculated them with a human and pig enteropathogenic C. difficile strain 078 spores.	Mammal Host	Pig	Feces	NA	mag Mini DNA Isolation Kit (AGOWA)	Yes	Yes	Ciprofloxacin, clindamycin, Ciprofloxacin+C.difficile, Clindamycin+C.difficile	4	515	806	5	Y	Y	Y	y	y	y	y	y	y	y	y	y	y	y	y	y	y																	PRJNA528235
Differential responses of RNA and DNA during secondary succession in soil microbiomes	Unpub	Jurburg	Soil microcosms were exposed to a heat shock and they were monitored for 49 days	Soil Microcosm	50 g	soil	0.5 g	Mobio Powersoil DNA isolation kit (Qiagen)	Yes	No	Microwave heat shock	2	515	806	5	Y	Y	y			y						y								y						y	y				y			PRJNA329541
Temporal dynamics of gut microbiota in triclocarban-exposed weaned rats	2018	Kennedy	Rats were provided ad lib access to TCC-supplemented diet (0.2% w/w or 0.5% w/w) for 4 weeks (phase I) followed by a 4-week washout period (phase II) to determine gut microflora changes both during continuous exposure to TCC and to determine the potential rebound following TCC withdrawal.	Mammal Host	Rat	Feces	NA	QIAamp DNA Stool Mini Kit (Qiagen)	Yes	Yes	28 days of TCC exposure	2	515	806	4	y			y						y			y																	Y				PRJNA351840
Microwave Heat Disturbance Alters Soil Microbial Communities from Three Australian Agricultural Lands	NA	Khan	Weeds reduce agricultural productivity by competing for resources intended for crops. Recently, the deactivation of weed seedbanks by microwave (MW) radiation has been developed as a chemical-free weed management practice. It is unknown, if these extreme heat disturbances permanently alter the soil microbiome, or if this positively (e.g., soil disinfestation) or negatively (e.g., a reduction in e…	Soil Microcosm	20 g	soil	0.25 g	Mobio Powersoil DNA isolation kit (Qiagen)	Yes	Yes	Microwave	3	341	806	4	y	y														y														y			42, 56	PRJNA755954
Resistance and Recovery of Methane-Oxidizing Communities Depends on Stress Regime and History; A Microcosm Study	2018	Kruistum	Tested resistance and recovery of soil methane-oxidizing communities to two different, repeated, perturbations: soil drying, ammonium addition and their combination.	Soil Microcosm	Petri dish	soil	0.5 g	Mobio Powersoil DNA isolation kit (Qiagen)	Yes	Yes	Drying and ammonium addition	3	515	806	6	Y	Y	Y						Y	y						y																		PRJEB24893
Baseline microbiota composition modulates antibiotic-mediated effects on the gut microbiota and host	2019	Lavelle	tested whether different human microbiomes have different responses to commonly prescribed antibiotics in humanized mouse microbiomes	Mammal Host	Mice	Colon luminal content (feces)	All contents?	Custom protocol, TRIS EDTA	No	Yes	7 day amoxicillin challenge	1	343	806	4	y		y			y							y																					PRJNA544904
Distinct Successions of Common and Rare Bacteria in Soil Under Humic Acid Amendment – A Microcosm Study	2019	Li	Performed a microcosm experiment with a gradient of humic acid ammendments.	Soil microcosms	30g	soil	0.5g	Fast DNA SPIN kit (MP biomedicals)	Yes	No	humic acid addition	7	515	907	3	y								y								y															y	60	PRJNA505996
Effects of Pseudomonas chenduensis and biochar on cadmium availability and microbial community in the paddy soil	2018	Li	Added a heavy metal resistant bacterium and biochar derived from oil palm fibers to simulated Cd-contaminated paddy soil to investigate the roles of these additives in the soil remediation and regulating local microbial community.	Soil Microcosm	4 L/ 3000 g	paddy soil	NA	Mobio Powersoil DNA isolation kit (Qiagen)	Yes	No	Biochar and MBR bacteria addition on Cd contaminated soil	2	515	909	3	Y		y						y																							y		PRJEB24063
Ecotoxicological Effects of Fungicides Azoxystrobin and Pyraclostrobin on Freshwater Aquatic Bacterial Communities	2019	Lu	Evaluated the effect of fungicides azoxystrobin and pyraclostrobin on the freshwater microbiome	Fresh water microcosms	100 ml	Freshwater	?	Dneasy Tissue Reagents (Qiagen)	Yes	Yes	Pyraclostrobin and azoxystrobin addition	2	341	805	3	y								y							y																		PRJNA499161
Fumonisin-Exposure Impairs Age-Related Ecological Succession of Bacterial Species in Weaned Pig Gut Microbiota	2018	Mateos	Investigated the effects of the fumonisin (FB1, 12 mg/kg feed) on the fecal microbiota of piglets (n = 6) after 0, 8, 15, 22, and 29 days of exposure.	Mammal Host	Pig-Piglet	Fecal Swabs	NA	Quick-DNA™ Fecal/Soil Microbe Kit (Zymo Research)	Yes	Yes	fumonisin-enriched feed	1	343	784	6	Y	Y								Y							Y							Y							Y			PRJNA449994
Weathered crude oil alters biogeochemical cycles and microbial populations in permeable subtidal sediments	2019 EST	Overholt	employed advective-flow chambers that simulate in-situ pressure gradients found in saturated subtidal coastal sediments to test the underlying ecological principles governing the microbial response to an oil disturbance	Seawater Microcosm	8.5 L	seawater	NA	Mobio Powersoil DNA isolation kit (Qiagen)	Yes	Yes	One-off oil contamination	1	515	806		Y																																	NA
Alteration in successional trajectories of bacterioplankton communities in response to co-exposure of cadmium and phenanthrene in coastal water microcosms	2017	Qian	Mimicked contaminations using coastal water microcosms spiked with Cd (1 mg/L), phenanthrene as representatives of metals and PAHs (1 mg/L), and their mixture over two weeks.	Seawater Microcosm	42 L	seawater	500 ml	Mobio Powersoil DNA isolation kit (Qiagen)	Yes	Yes	Cd and PAH contamination, full factorial	3	515	806	5	Y		y			Y			Y							Y																		PRJDB4992
Prokaryotic and eukaryotic microbial community responses to N and P nutrient addition in oligotrophic Mediterranean coastal waters: Novel insights from DNA metabarcoding and network analysis	2019	Santi	Investigated how abrupt inputs of high quantities of dissolved inorganic nitrogen and phosphorus affected the seawater microbiome at two nutrient levels	Seawater mesocosms	1500L	seawater	6L	MoBio PowerWater DNA isolation kits	Yes	Yes	Phosphorus and Nitrogen addition	2	515	806	3	y	y						y						y																				PRJEB25787
Fecal microbiota transplant eliminates Clostridium difficile in a murine model of relapzing disease	2015	Seekatz	Presented a murine model of CDI relapse to further define the microbiota recovery following FMT. Cefoperazone-treated mice were infected with C. difficile 630 spores and treated with vancomycin after development of clinical disease.	Mammal Host	Mouse	Feces	NA	MoBio PowerMag Soil Isolation Kit (Qiagen)	No	Yes	Cefoperazone and vancomycin, clindamycin	5	515	806	5	Y	Y	y			Y						Y		Y				Y			Y			Y					Y				33,36,42	PRJNA279891
Effects of wastewater treatment plant effluent inputs on planktonic metabolic rates and microbial community composition in the Baltic Sea	2016	Vaquer-Sunyer	Evaluated the effects of wastewater treatment plant effluent inputs on Baltic Sea planktonic communities	Seawater Microcosm	2.3 L	seawater	NA	NA	Yes	Yes	WWTP effluent contamination	4	341	805		Y	Y			Y				Y																									PRJNA285527
Variable responses of human microbiomes to dietary supplementation with resistant starch	2016	Venkataraman	Sought to increase the concentration of butyrate in 20 healthy young adults through dietary supplementation with resistant starch (unmodified potato starch—resistant starch (RS) type 2).	Mammal Host	Human	Feces	0.25 mL fecal suspension	Mobio PowerMag soil DNA isolation bead plate (Qiagen)	No	Yes	Supplementation of diet with resistant starch	1	515	806	20	Y	Y			Y		Y		Y		Y																							PRJNA306884
Conserved Microbial Toxicity Responses for Acute and Chronic Silver Nanoparticle Treatments in Wetland Mesocosms	2019	Ward	Compared microbial community responses to pulse (single 450 mg dose of silver) and chronic (weekly 8.7 mg doses of silver for 1 year) silver nanoparticle (Ag0 NP) treatments, as well as a chronic treatment of “aged” sulfidized silver nanoparticles (Ag2S NPs).	Wetland mesocosms (aquatic fraction)	610 L	Wetland microcosm	250 ml	Gentra Puregene kit (Qiagen)	Yes	Yes	pulse zerovalent silver NPs (P-Ag0 NPs)	1	349	806	3	Y	y	y		y				y							y														y			up to 364	PRJNA431636
Effects of Bacillus amyloliquefaciens ZM9 on bacterial wilt and rhizosphere microbial communities of tobacco	2016	Wu	evaluated the effect of different biocontrol agent inoculants on TBW and rhizosphere microbial communities	Soil Microcosm	~500 g	rhisozphere		QIAamp DNA micro Kit	Yes	Yes	Inocculation with two different Bacillus mixtures	2	515	806	3	y								Y																								35, 91	PRJNA288991
Simulation of Microbial Response to Accidental Diesel Spills in Basins Containing Brackish Sea Water and Sediment	2020	Yan	Studied the effect of diesel oil spills on microbial communities in the monitored basin experiment	Seawater Microcosm	265 L	seawater	0.5 g	Mobio Powersoil DNA isolation kit (Qiagen)	Yes	Yes	Diesel Oil spill	4	341	806	4	Y	Y	Y							Y						Y																		PRJNA419286
[truncated: 4 more columns]

## Sheet: Processing parameters
Title	Year	First author	TruncF	Trimleft	Mean richness	Maximum rarefaction depth	Richness at maximum rarefaction depth
Microbial interactions lead to rapid micro-scale successions on model marine particles	2016	Datta	115	25	230.222	1767	246.593
Gut Microbial Succession Follows Acute Secretory Diarrhea in Humans	2015	David	100	10	67.9615	59704	126.712
Soil Bacterial networks are less stable under drought than fungal networks	2018	de Vries	115	25	326.398	2999	378.703
Temporal dynamics of bacterioplankton communities in response to excessive nitrate loading in oligotrophic coastal water	2017	Dong	115	25	156.75	15006	256.65
Evaluation of the impact of dental prophylaxis on the oral microbiota of dogs	2018	Flancman	115	25	163.661	21051	305.383
Quality of Irrigation Water Affects Soil Functionality and Bacterial Community Stability in Response to Heat Disturbance	2017	Frenk	115	25	256.402	1500	256.68
From rare to dominant: a fine-tuned soil bacterial bloom during petroleum hydrocarbon bioremediation	2016	Fuentes	100	10	189.518	9776	238.222
Effects of bio‐based residue amendments on greenhouse gas emission from agricultural soil are stronger than effects of soil type with different microbial community composition	2017	Ho	115	25	280.222	1500	278.472
Bacterial communities in soil become sensitive to drought under intensive grazing	2017	Jurburg	115	25	664.956	1500	665.667
Successional dynamics in the gut microbiome determine the success of Clostridium difficile infection in adult pig models	2019	Jurburg	115	25	169.648	8025	227.538
Differential responses of RNA and DNA during secondary succession in soil microbiomes	Unpub	Jurburg	115	25	221.915	1500	221.179
Temporal dynamics of gut microbiota in triclocarban-exposed weaned rats	2018	Kennedy	115	25	95.0867	25451	114.547
Resistance and Recovery of Methane-Oxidizing Communities Depends on Stress Regime and History; A Microcosm Study	2018	Kruistum	115	25	226.833	1525	226.556
Effects of Pseudomonas chenduensis and biochar on cadmium availability and microbial community in the paddy soil	2018	Li	115	25	299.542	7812	438.708
Fumonisin-Exposure Impairs Age-Related Ecological Succession of Bacterial Species in Weaned Pig Gut Microbiota	2018	Mateos	115	25	151.514	20338	195.8
Weathered crude oil alters biogeochemical cycles and microbial populations in permeable subtidal sediments	2019 EST	Overholt	115	25	314.4	14918	425.933
Alteration in successional trajectories of bacterioplankton communities in response to co-exposure of cadmium and phenanthrene in coastal water microcosms	2017	Qian	115	25	143.5	13893	219.16
Fecal microbiota transplant eliminates Clostridium difficile in a murine model of relapzing disease	2015	Seekatz	115	25	52.2479	10377	73.5085
Effects of wastewater treatment plant effluent inputs on planktonic metabolic rates and microbial community composition in the Baltic Sea	2016	Vaquer-Sunyer	115	25	157.548	35426	326.414
Variable responses of human microbiomes to dietary supplementation with resistant starch	2016	Venkataraman	115	25	105.361	6476	138.381
Simulation of microbial response to accidental oil spills at the coast of the Gulf of Finland	2020	Yan	115	25	213.104	47740	412.542
The Monoclonal Antitoxin Antibodies (Actoxumab–Bezlotoxumab) Treatment Facilitates Normalization of the Gut Microbiota of Mice with Clostridium difficile Infection	2016	Dzunkova	140	50	10.4551	1500	10.4214
Baseline microbiota composition modulates antibiotic-mediated effects on the gut microbiota and host	2019	Lavelle	115	25	42.1	6971	45.3
Distinct Successions of Common and Rare Bacteria in Soil Under Humic Acid Amendment – A Microcosm Study	2019	Li	115	25	464.429	31402	825.057
Ecotoxicological Effects of Fungicides Azoxystrobin and Pyraclostrobin on Freshwater Aquatic Bacterial Communities	2019	Lu	115	25	49.7222	51207	80.3889
Prokaryotic and eukaryotic microbial community responses to N and P nutrient addition in oligotrophic Mediterranean coastal waters: Novel insights from DNA metabarcoding and network analysis	2019	Santi	140	50	78.3333	1500	78
Conserved Microbial Toxicity Responses for Acute and Chronic Silver Nanoparticle Treatments in Wetland Mesocosms	2019	Ward	115	25	136.667	29605	288.564
	2020 EST	Khan	115	25	218.225	1500	219.662
Effects of Bacillus amyloliquefaciens ZM9 on bacterial wilt and rhizosphere microbial communities of tobacco	2016	Wu	115	25	385.167	18349	412.542
